# Supplementary material for: Geographic distribution of Angiostrongylus cantonensis in wild rats (Rattus rattus) and terrestrial snails in Florida, USA
Source: PLoS One. 2017 May 18;12(5):e0177910. doi: 10.1371/journal.pone.0177910 (PMC5436845; doi:10.1371/journal.pone.0177910)
Supplement: S1 File — A file of generated sequences (Angiostrongylus cantonensis) from all real time and standard PCR positive rat, environmental feces and gastropod specimens collected in Florida. (FASTA) [file pone.0177910.s001.fasta]

>HB66pa-rat
-----NTNN-------TN---T--TATCA-ACT----TACGCAT-G-TGACACCTG-ATTGACAG-G--AAATCTTAATG
ACCCAA-GTATAATGTTTCAATG-GGC-GCCT---TC-TG---C--C----
>HB23pa-rat
-----------------T---T--TTTCTTACT--A-TACGCAT-G-TGACACCTG-ATTGACAG-G--AAATCTTAATG
ACCCAA-GTATAATGTTTCAATG-GGC-GCCA---TC-TG---C--TGG--
>AC718a-snail
---------------------T--NNNNNTCCT--T-TACGCAT-G-TGACACCTG-ATTGACAG-G--AAATCTTAATG
ACCCAA-GTATAATGTTTCAATG-GGC-GCAA---T--TG---C--T----
>HB06f-rat
--------------------------CTN-NNN----TACGCAT-G-TGACACCTG-ATTGACAG-G--AAATCTTAATG
ACCCAA-GTATAATGTTTCAATG-GGC-GC---------------------
>AC1080a-snail
---------------------------TA-NNN----TACGCAT-G-TGACACCTG-ATTGACAG-G--AAATCTTAATG
ACCCAA-GTATAATGTTTCAATG-GGC-GC---------------------
>AC1068a-snail
-------------------------------CT--T-TACGCAT-G-TGACACCTG-ATTGACAG-G--AA-TCTTAATG
ACCCAA-GTATAATGTTTCAATG-GGC-GC---------------------
>HB105a-snail
G-----NGN---CG----GACTCGC-T--T-CTACT-TACGCAT-G-TGACACCTG-ATTGACAG-G--AAATCTTAATG
ACCCAA-GTATAATGTTTCAATG-GGC------------------------
>OCD014pa-rat
------------------NNGGCATN--AT-CT-CTATACGCAT-G-TGACACCTG-ATTGACAG-G--AAATCTTAATG
ACCCAA-GTATAATGTTTCAATG-GGC-GCCA-----GAGT-TTG-TG---
>OCD020pa-rat
------------------NNNCNNNAT--T-CTACTATACGCAT-G-TGACACCTG-ATTGACAG-G--AAATCTTAATG
ACCCAA-GTATAATGTTTCAATG-GGC-GCCA-----GTGTATTC-TG---
>HB120a-snail
------------------NACTCGCA--AT-CTACT-TACGCAT-G-TGACACCTG-AT-GACATTG--AAATCTTAATG
ACCCAA-GTATAATGTTTCAATG-GGC-GCAA-----CT-TAT--------
>AC830a-snail
----------------------TATGTCAT-CT-CTATACGCAT-G-TGACACCTG-ATTGACAG-G--AAATCTTAATG
ACCCAA-GTATAATGTTTCAATG-GGC-GC---------------------
>OCD002a-rat
-----------------------ATG-CAT-CT-CTATACGCAT-G-TGACACCTG-ATTGACAG-G--AAATCTTAATG
ACCCAA-GTATAAAGTTTCAAAG-GGC-GCCG-----ATGT----------
>AC605a-snail
------------------------NN--NN-CT-CTATACGCAT-G-TGACACCTG-ATTGACAG-G--AAATCTTAATG
ACCCAA-GTATAATGTTTCAATG-GGC-GCAA-----GACT----------
>HB86f-rat
-----------------------------N-NT-CNATACGCAT-G-TGACACCTG-ATTGACAG-G--AAATCTTAATG
ACCCAA-GTATAATGTTTCAATG-GGC-GC---------------------
>LE015a-snail
--------------------------------TACTATACGCAT-G-TGACACCTG-ATTGACAG-G--AAATCTTAATG
ACCCAA-GTATAATGTTTCAATG-GGC-GC---------------------
>AC769a-snail 2
----------------------------------CTATACGCAT-G-TGACACCTG-ATTGACAG-G--AAATCTTAATG
ACCCAA-GTATAATGTTTCAATG-GGC-GC---------------------
>AC1024a-snail
-----NNG----NNA-NNGAC-------A--CT-CT-TACGCAT-G-TGACACCTG-ATTGACAG-G--AAATCTTAATG
ACCCAA-GTATAATGTTTCAATG-GGC-GC-A-AA----------------
>AC1054a-snail
----------------------------------NT-NACNNAT-G-TGACACCTG-ATTGACAG-G--AAATCTTAATG
ACCCAA-GTATAATGTTTCAATG-GGC-GC-A-AAGCGTG--TC-----A-
>AC106a-snail
-------------------------------------TCNCCATNG-TGACACCTGTATTGACAG-G--AAATCTTAATG
ACCCAA-GTATAATGTTTCAATG-GGC-GC-A-AAA---------------
>HB197a-snail
---CNNG-----C---AGCACTCGC-T--T-CT-CT-TACGCAT-G-TGACACCTG-ATTGACAG-G--AAATCTTAATG
ACCCAA-GTATAATGTTTCAATG-GGC-G-CA-------------------
>AC08-feces
----NNN-----C---AGGACTCGC-T--T-CT-CT-TACGCAT-G-TGACACCTG-ATTGACAG-G--AAATCTTAATG
ACCCAA-GTATAATGTTTCAATG-GGC-G----------------------
>OCGG-feces
----NNT-----C---TGCACTCGC-T--T-CT-CT-TACGCAT-G-TGACACCTG-ATTGACAG-G--AA-TCTTAATG
ACCCAA-GTATAATGTTTCAATG-GGC------------------------
>AC701-feces
----ANN-----N---TTCACTCGC-T--T-CT-CT-TACGCAT-G-TGACACCTG-ATTGACAG---TAA-TCTTAATG
ACCCAA-GTATAATGTTTCAATG-GGC-GA---------------------
>AC10-feces
-----NT-----N---TCCACTCGC-T--T-CTACT-TACGAAT-G-TGA-ACCTG-ATTGACAG-G-TTAATCTTAATG
ACCCAA-GTATAATGTTTCAATG-GAT-CG---------------------
>HB123a-snail
------N-----A---ATGACTCGC-T-AT-CT-CT-TACGCAT-G-TGACACCTG-ATTGACAG-G-TAA-TCTTAATG
ACCCAA-GTATAATGTTTCAATG-GGC-G-CA-------------------
>HB82a-rat
------------G---NNTACTCGC-T-AT-CTACTATACGCAT-G-TGACACCTG-ATTGACAG-G--AAATCTTAATG
ACCCAA-GTATAATGTTTCAATG-GGC-G-CA-------------------
>HB128a-snail
------------A---TNGACTCGC-T-AT-CT-CT-TACGCAT-G-TGACACCTG-AT-GACAG-G--AAATCTTAATG
ACCCAA-GTATAATGTTTCAATG-GGC-G-CA-------------------
>HB61a-rat
------------G---NNGTCTCG--A-AT-CT-CT-TACGCAT-G-TGACACCTG-ATTGACAG-G--AAATCTTAATG
ACCCAA-GTATAATGTTTCAATG-GGC-G-CA-A---GA--ATG-------
>HB118a-snail
----------------NTNACTCGC-T-AT-CT-CT-TACGCAT-G-TGACACCTG-ATTGACAG-G--AAATCTTAATG
ACCCAA-GTATAATGTTTCAATG-GGC-G-CA-------------------
>HB131a-snail
----------------NTNACTCGC-T-AT-CT-CT-TACGCAT-G-TGACACCTG-ATTGACAG-G--AAATCTTAATG
ACCCAA-GTATAATGTTTCAATG-GGC-G-CA-------------------
>HB116a-snail
----------------TNNACTCGC-T-AT-CT-CT-TACGCAT-G-TGACACCTG-ATTGACAG-G--AAATCTTAATG
ACCCAA-GTATAATGTTTCAATG-GGC-G-CA-A-----------------
>HB65a-rat
----------------GNNTCTCGC-T-AT-CTACTATACGCAT-G-TGACACCTG-ATTGACAG-G--AAATCTTAATG
ACCCAA-GTATAATGTTTCAATG-GGC-G-CA-A---GA--AC--------
>HB16a-rat
----------------NNATCTCGC-T-AT-CT-CT-TACGCAT-G-TGACACCTG-ATTGACAG-G--AAATCTTAATG
ACCCAA-GTATAATGTTTCAATG-GGC-G-C--------------------
>HB27a-rat
----------------GNNTCTCGC-A-AT-CTACTATACGCAT-G-TGACACCTG-ATTGACAG-G--AAATCTTAATG
ACCCAA-GTATAATGTTTCAATG-GGC-G-CA-------------------
>HB46a-rat
----------------GCATCTCG--A-AT-CT-CTATACGCAT-G-TGACACCTG-ATTGACAG-G--AAATCTTAATG
ACCCAA-GTATAATGTTTCAATG-GGC-G-CA-G---TT--T---------
>AC07pa-rat
----------------GNNGCT-TC---AA-CTACTATACGCAT-G-TGACACCTG-ATTGACAG-G--AAATCTTAATG
ACCCAACGTATAATGTTTCAATGCGGC-GCCA-T---TC--CCCCTTG---
>OCD016pa-rat
----------------NNNCCA-NC---AN-CTACTATACGCAT-G-TGACACCTG-ATTGACAG-G--AAATCTTAATG
ACCCAA-GTATAATGTTTCAATGCGGC-GCCA-T---TC--TTCTTTC---
>HB110a-snail
-----------------TNACTCGC-T-AT-CT-CT-TACGCAT-G-TGACACCTG-ATTGACAG-G--AAATCTTAATG
ACCCAA-GTATAATGTTTCAATG-GGC-G-CA-A-----------------
>SJC06-feces
-----------------NNANTCGC-T-AT-CT-CT-TACGCAT-G-TGACACCTG-ATTGACAG-G--AAATCTTAATG
ACCCAA-GTATAATGTTTCAATG-GGC-G-CT-------------------
>HB139a-snail
-----------------NNNCTCGC-T-AT-CT-CT-TACGCAT-G-TGACACCTG-ATTGACAG-G--AAATCTTAATG
ACCCAA-GTATAATGTTTCAATG-GGC-G-CA-------------------
>HB113a-snail
-----------------NNTNTCGC-T-AT-CT-CT-TACGCAT-G-TGACACCTG-ATTGACAG-G--AAATCTTAATG
ACCCAA-GTATAATGTTTCAATG-GGC-G-C--------------------
>HB05pa-rat
-----------------GAACTCGC-T-AT-CTACTATACGCAT-G-TGACACCTG-ATTGACAG-G--AAATCTTAATG
ACCCAA-GTATAATGTTTCAATG-GGC-G-C--------------------
>HB02a-rat
-----------------NTACTCGC-T-AT-CT-CT-TACGCAT-G-TGACACCTG-ATTGACAG-G--AAATCTTAATG
ACCCAA-GTATAATGTTTCAATG-GGC-G-C--------------------
>HB30a-rat
-----------------NNTCTCGC-A-AT-CTACTATACGCAT-G-TGACACCTG-ATTGACAG-G--AAATCTTAATG
ACCCAA-GTATAATGTTTCAATG-GGC-G-CA-------------------
>HB44a-rat
-----------------NNTCTCGC-A-AT-CTACTATACGCAT-G-TGACACCTG-ATTGACAG-G--AAATCTTAATG
ACCCAA-GTATAATGTTTCAATG-GGC-G-CA-------------------
>HB31a-rat
-----------------NNTCTCG--A-AT-CT-CT-TACGCAT-G-TGACACCTG-ATTGACAG-G--AAATCTTAATG
ACCCAA-GTATAATGTTTCA-TG-GGC-G-C--------------------
>HB57a-rat
-----------------NNTNTCG--A-AT-CT-CT-TACGCAT-G-TGACACCTG-ATTGACAG-G--AAATCTTAATG
ACCCAA-GTATAATGTTTCA-TG-GGC-G-CA-------------------
>HB37a-rat
-----------------TGTCTCG--A-AT-CT-CT-TACGCAT-G-TGACACCTG-ATTGACAG-G--AAATCTTAATG
ACCCAA-GTATAATGTTTCA-TG-GGC-G-C--------------------
>HB34a-rat
-----------------TNACTCG--A-AT-CT-CT-TACGCAT-G-TGACACCTG-ATTGACAG-G--AAATCTTAATG
ACCCAA-GTATAATGTTTCAATG-GGC-G-CA-G---GG--TT--------
>HB38a-rat
-----------------NNACTCG--A-AT-CT-CT-TACGCAT-G-TGACACCTG-ATTGACAG-G--AAATCTTAATG
ACCCAA-GTATAATGTTTCAATG-GGC-G-CA-G---GG---G--------
>HB49a-rat
-----------------ANACTCG--A-AT-CT-CT-TACGCAT-G-TGACACCTG-ATTGACAG-G--AAATCTTAATG
ACCCAA-GTATAATGTTTCA-TG-GGC-G-CA-G---GT--GTC-------
>HB32a-rat
-----------------TNTCTCG--A-AT-CT-CT-TACGCAT-G-TGACACCTG-ATTGACAG-G--AAATCTTAATG
ACCCAA-GTATAATGTTTCA-TG-GGC-G-CA-G---GG---G--------
>HB33a-rat
-----------------TNTCTCG--A-AT-CT-CT-TACGCAT-G-TGACACCTG-ATTGACAG-G--AAATCTTAATG
ACCCAA-GTATAATGTTTCA-TG-GGC-G-C--------------------
>HB51a-rat
-----------------TNNNTCG--A-AT-CT-CT-TACGCAT-G-TGACACCTG-ATTGACAG-G--AAATCTTAATG
ACCCAA-GTATAATGTTTCA-TG-GGC-G----------------------
>HB53a-rat
-----------------NNNCTCG--A-AT-CT-CT-TACGCAT-G-TGACACCTG-ATTGACAG-G--AAATCTTAATG
ACCCAA-GTATAATGTTTCAATG-GGC-G-CA-G---TT--AGTC------
>HB85a-rat
-----------------ANNCNCGA-T--T-CTACTCTACGCCT-G-TGACACCTG-ATCGACAG-G--AAATCTTAATG
ACCCAA-GTATAATGTTTCAATA-GGC-G-CA-A---GA--AT--------
>SJC07-feces
------------------NACTCGC-T-AT-CT-CT-TACGCAT-G-TGACACCTG-ATTGACAG-G--AAATCTTAATG
ACCCAA-GTATAATGTTTCAATG-GGC-G-CA-------------------
>HB15a-rat
------------------NTCTCGC-T-AT-CTACT-TACGCAT-G-TGACACCTG-ATTGACAG-G--AAATCTTAATG
ACCCAA-GTATAATGTTTCAATG-GGC-G-C--------------------
>HB28f-rat
------------------TACTCGC-T-AT-CT-CT-TACGCAT-G-TGACACCTG-ATTGACAG-G--AAATCTTAATG
ACCCAA-GTATAATGTTTCAATG-GGC-G-C--------------------
>HB35a-rat
------------------NANTCAC-A-AT-CT-CT-TACGCAT-G-TGACACCTG-ATTGA-AG-G--AAATCTTAATG
ACCCAA-GTATAATGTTTCAATG-GGC-G-C--------------------
>HB55a-rat
------------------TTCTCG--A-AT-CT-CT-TACGCAT-G-TGACACCTG-ATTGACAG-G--AAATCTTAATG
ACCCAA-GTATAATGTTTCA-TG-GGC-G-CA-A-----------------
>OCD010pa-rat
-------------------TCT-GC---AT-CT-CTATACGCAT-G-TGACACCTG-ATTGACAG-G--AAATCTTAATG
ACCCAA-GTATAATGTTTCAATG-GGC-GCCA-A---GC--CC--------
>AC742a-snail
--------------------NN-NN---AC-CTNCCATGCGCAT-G-TGACACCTGTATTGACAG-G--AAATCTTAATG
ACCCAA-GTATAATGTTTCAATG-GGC-G-CA-G---GT--CT--------
>HB151a-snail
-------------------------------------TACGCAT-G-TGACACCTG-ATTGACAG-G--AAATCTTAATG
ACCCAA-GTATAATGTTTCAATG-GGC-G-C--------------------
>AC907a-snail
------------------------------------------NT-GNTGACACCTG-ATTGACAG-G--AAATCTTAATG
ACCCAA-GTATAATGTTTCAATG-GGC-G-CA-A-----------------
>HB196a-snail
GNACAATGTAAACAAGTT-ACTCGC-T-AT-CTACTATACGCAT-G-TGACACCTG-ATTGACAG-G-TAAATCTTAATG
ACC-AA-GTATAATGTTTCAATG-GAAAGCTA-------------------
>AC009a-rat
---------------TTT-ACTCGC-A-AT-CTACTATACGCAT-G-TGACACCTG-ATTGACAT-AATAAATCTTAATG
ACCCAA-GTATAATGTTTCAATG-GGC-GCAA-A--TG-G-----------
>OCB015pa-rat
--------------------CNTNN-N-AT-CT-CTATACGCAT-G-TGACACCTG-ATTGACAG-G--AAATCTTAATG
ACCCAA-GTATAATGTTTCAATG-GGC-GCCA----TG-G-AGG---GGGT
>HB10pa-rat
---------------------TCTN-T-AN-CT-CTATACGCAT-G-TGACACCTG-ATTGACAG-G--AAATCTTAATG
ACCCAA-GTATAATGTTTCAATG-GGC-GCTA-A---A-A-AAA---GGCC
>OCD001a-rat
------TG------A----ACTCGA---AT-CT-CTATACGCAT-G-TGACACCTG-ATTGACAG-G--AAATCTTAATG
ACCCAA-GTATAATGTTTCAATG-GGC-GC---------------------
>OC22a-snail
----------------------CGC---AG-CT-CTATACGCAT-G-TGACACCTG-ATTGACAG-G--AAATCTTAATG
ACCCAA-GTATAATGTTTCAATG-GGC-GC---------------------
>AC1041a-snail
----------------------------AT-CT-CTATACGCAT-G-TGACACCTG-ATTGACAG-G--AAATCTTAATG
ACCCAA-GTATAATGTTTCAATG-GGC-GC-ACA--CG-G---C---GGA-
